# Supplementary material for: Improving transcriptome assembly through error correction of high-throughput sequence reads
Source: PeerJ. 2013 Jul 23;1:e113. doi: 10.7717/peerj.113 (PMC3728768; doi:10.7717/peerj.113)
Supplement: File S1 [file peerj-01-113-s001.zip]

Archive with 11 entries (8 files):
- ec.scripts/
- ec.scripts/allp.ec.sh
- ec.scripts/README
- __MACOSX/
- __MACOSX/ec.scripts/
- __MACOSX/ec.scripts/._README
- ec.scripts/rept.config.txt
- ec.scripts/rept.pipeline.sh
- ec.scripts/sim.par
- ec.scripts/subsampler.py
- ec.scripts/trin.sh
