# Supplementary material for: Improving transcriptome assembly through error correction of high-throughput sequence reads
Source: PeerJ. 2013 Jul 23;1:e113. doi: 10.7717/peerj.113 (PMC3728768; doi:10.7717/peerj.113)
Supplement: File S1 [file peerj-01-113-s001.zip › ec.scripts/allp.ec.sh]

#!/bin/bash

~/ErrorCorrectReads.pl \
MAX_MEMORY_GB= 30 THREADS= 8 PHRED_ENCODING= 33 PAIRED_READS_A_IN= \
PAIRED_READS_B_IN=  UNPAIRED_READS_IN= sim.fastq \
FE_MAX_KMER_FREQ_TO_MARK= 0 EC_K= 24 HAPLOIDIFY= True FILL_FRAGMENTS= \
False FF_K=28 FE_USE_KMER_SPECTRUM=TRUE READS_OUT=corr
