# Supplementary material for: Improving transcriptome assembly through error correction of high-throughput sequence reads
Source: PeerJ. 2013 Jul 23;1:e113. doi: 10.7717/peerj.113 (PMC3728768; doi:10.7717/peerj.113)
Supplement: File S1 [file peerj-01-113-s001.zip › ec.scripts/rept.config.txt]

InFaFile          data/both.fa
IQFile            data/both.q
OErrFile          data/both.reptile.err
QFlag             1
IFlag             1
OKmerHistFile           data/both.kmerhist
QHistFile               data/both.qualhist


BatchSize           5000000
KmerLen             13
hd_max              1
Step                11
ExpectSearch        4
T_ratio             0.5
MaxErrRate          0.02
MaxBadQPerKmer      8

######## The following parameters need to be tuned to specific dataset ########


QThreshold          73
Qlb                 66
T_expGoodCnt        112
T_card              6
