# Supplementary material for: Improving transcriptome assembly through error correction of high-throughput sequence reads
Source: PeerJ. 2013 Jul 23;1:e113. doi: 10.7717/peerj.113 (PMC3728768; doi:10.7717/peerj.113)
Supplement: File S1 [file peerj-01-113-s001.zip › ec.scripts/sim.par]

################################################File locations

REF_FILE_NAME Mus.gtf
GEN_DIR genomes/mus/

###################################################Expression

NB_MOLECULES 5000000
TSS_MEAN 50
POLYA_SCALE 100
POLYA_SHAPE 1.5
EXPRESSION_K -0.1
EXPRESSION_X0  14500.0
EXPRESSION_X1	9.025E9
###############################################Fragmentation

FRAGMENTATION YES
FRAG_SUBSTRATE RNA
FRAG_METHOD UR
FRAG_UR_ETA 350
FRAG_UR_D0 100
RTRANSCRIPTION YES
RT_MOTIF default
RT_PRIMER RH


#########################################################PCR

PCR_DISTRIBUTION default
GC_MEAN NaN
PCR_PROBABILITY 0.05
FILTERING YES
SIZE_DISTRIBUTION N(400,100)

#################################################Sequencing

READ_NUMBER 60000000
READ_LENGTH 100
PAIRED_END YES 
FASTA YES
GEN_DIR genomes/mus
ERR_FILE 76
UNIQUE_IDS YES
