# Supplementary material for: Improving transcriptome assembly through error correction of high-throughput sequence reads
Source: PeerJ. 2013 Jul 23;1:e113. doi: 10.7717/peerj.113 (PMC3728768; doi:10.7717/peerj.113)
Supplement: File S1 [file peerj-01-113-s001.zip › ec.scripts/trin.sh]

#!/bin/bash

~/trinityrnaseq_r2013-02-25/Trinity.pl --seqType fq --JM 30G \
--left left.fastq -right right.fastq --full_cleanup --CPU 8
